# Supplementary material for: Successful Eradication of Porcine Epidemic Diarrhea in an Enzootically Infected Farm: A Two-Year Follow-Up Study
Source: Pathogens. 2021 Jul 1;10(7):830. doi: 10.3390/pathogens10070830 (PMC8308665; doi:10.3390/pathogens10070830)
Supplement: Supplementary file 1 [file pathogens-10-00830-s001.zip]

Archive with 1 entries (1 files):
- pathogens-1208314-supplementary.pdf
